# Supplementary material for: AutoScan3D: A low-cost, portable photogrammetry system for automated 3D digitization of anatomical specimens
Source: PLoS One. 2025 Nov 19;20(11):e0336996. doi: 10.1371/journal.pone.0336996 (PMC12629479; doi:10.1371/journal.pone.0336996)
Supplement: S1 videos.zip — The six videos (carp_iphone.mp4, carp_samsung.mp4, pudu_iphone.mp4, pudu_samsung.mp4, sula_iphone.mp4, and sula_samsung.mp4) illustrate alignment accuracy and morphological differences between models generated by both technologies, using color-coded surface deviation maps in GOM Inspect. (ZIP) [file pone.0336996.s006.zip]

Archive with 15 entries (14 files):
- videos/
- videos/sula_Iphone.mp4
- __MACOSX/videos/._sula_Iphone.mp4
- videos/.DS_Store
- __MACOSX/videos/._.DS_Store
- videos/carp iphone.mp4
- __MACOSX/videos/._carp iphone.mp4
- videos/sula_samsung.mp4
- __MACOSX/videos/._sula_samsung.mp4
- videos/pudu samsung.mp4
- __MACOSX/videos/._pudu samsung.mp4
- videos/pudu_iphone.mp4
- __MACOSX/videos/._pudu_iphone.mp4
- videos/carp_samsung.mp4
- __MACOSX/videos/._carp_samsung.mp4
